# Supplementary material for: Pan-Cancer Analysis of PAPPA Gene Reveals Tumor-Specific Prognostic Effects
Source: Biology (Basel). 2026 Mar 12;15(6):460. doi: 10.3390/biology15060460 (PMC13024262; doi:10.3390/biology15060460)
Supplement: Supplementary file 1 [file biology-15-00460-s001.zip]

Archive with 1 entries (1 files):
- biology-4097456-supplementary.pdf
